# Supplementary material for: Early events in dengue virus infection inducing cytokine storm: The dynamic interplay of pattern-recognition receptors, inflammasome activation, and biphasic NF-κB and STAT1-dependent inflammatory responses in human mononuclear phagocytes
Source: PLoS Negl Trop Dis. 2025 Sep 11;19(9):e0013366. doi: 10.1371/journal.pntd.0013366 (PMC12425314; doi:10.1371/journal.pntd.0013366)
Supplement: S1 Table — (XLSX) [file pntd.0013366.s001.xlsx]

## Sheet: Primer list
Primers List
Gene	Primer	Sequence (5´- 3´)
TLR2	F	TCTCTCAGGTGACTGCTCGGA
	R	CAGAACCCTGTCTTCCTGCCTTC
TLR3	F	ATTGGGTCTGGGAACATTTCTCTTC
	R	GTGAGATTTAAACATTCCTCTTCGC
TLR7	F	TTACCTGGATGGAAACCAGCTACT
	R	TCAAGGCTGAGAAGCTGTAAGCTA
NF-kB1	F	GCAGCACTACTTCTTGACCACC
	R	TCTGCTCCTGAGCATTGACGTC
IkBα	F	TGTGATCACCAACCAGCCAG
	R	AGTCTCGGAGCTCAGGATCA
IFN-α1	F	CAGAGTCACCCATCTCAGCA
	R	CACCACCAGGACCATCAGTA
IFN-β1	F	CGCCGCATTGACCATCTA
	R	GACATTAGCCAGGAGGTTTCTCA
IFN-λ1	F	GGTGACTTTGGTGCTAGGCT
	R	TGAGTGACTCTTCCAAGGCG-
IFN-πp28/IL27p28	F	GAGCAGCTCCCTGATGTTTC
	R	AGCTGCATCCTCTCCATGTT
EBI3	F	TGGCTCCCTACGTGCTCAAT
	R	GAGGGTCGGGCTTGATGATGT
STAT1	F	GGCAAAGAGTGATCAGAAACAA
	R	GTTCAGTGACATTCAGCAACTC
STAT3	F	GAGAAGGACATCAGCGGTAAG
	R	AGTGGAGACACCAGGATATTG
SOCS1	F	CACTTCCGCACATTCCGTTC
	R	CACGCTAAGGGCGAAAAAGC
SOCS3	F	AGCAGCGATGGAATTACCTGGAAC
	R	TCCAGCCCAATACCTGACACAGAA
APOBEC3A	F	CATCCGGGCCCAGGCATAA
	R	TCTTGACCGAGGTGCCATTG
MX2	F	ATGATTTCTCCATCCTGAACGTG
	R	GGGCCTTAGACATGTGCTGT
Viperin	F	AAATGCGGCTTCTGTTTCCAC
	R	TTGATCTTCTCCATACCAGCTTCC
BAFF	F	ATCGGAGGGTAAATGCCAGC
	R	TTTGTTGATGTCCTGCGTGC
CXCL10	F	AAGTGGCATTCAAGGAGTACCT
	R	GGACAAAATTGGCTTGCAGGA
GAPDH	F	TCGGAGTCAACGGATTTGGT
	R	TGAAGGGGTCATTGATGGC
